# Supplementary material for: Molecular Epidemiology of Carbapenem-Resistant P. aeruginosa and Enterobacterales Isolates from Clinical Infections and Their Susceptibility to Ceftazidime–Avibactam
Source: Microorganisms. 2025 Aug 29;13(9):2015. doi: 10.3390/microorganisms13092015 (PMC12471842; doi:10.3390/microorganisms13092015)
Supplement: Supplementary file 1 [file microorganisms-13-02015-s001.zip]

Archive with 1 entries (1 files):
- microorganisms-3808187-supplementary.xlsx
