# Supplementary material for: Molecular Epidemiology of Carbapenem-Resistant P. aeruginosa and Enterobacterales Isolates from Clinical Infections and Their Susceptibility to Ceftazidime–Avibactam
Source: Microorganisms. 2025 Aug 29;13(9):2015. doi: 10.3390/microorganisms13092015 (PMC12471842; doi:10.3390/microorganisms13092015)
Supplement: Supplementary file 1 [file microorganisms-13-02015-s001.zip › microorganisms-3808187-supplementary.xlsx]

## Sheet: Sheet1
Isolate ID	contig	position	ref_allele	alt_allele	Consequence	IMPACT	SYMBOL	Gene	Feature_type	Feature	BIOTYPE	EXON	INTRON	HGVSc	HGVSp	cDNA_position	CDS_position	Protein_position	Amino_acids	Codons	Existing_variation	DISTANCE	STRAND	FLAGS	VARIANT_CLASS	SYMBOL_SOURCE	HGNC_ID	CANONICAL	MANE_SELECT	MANE_PLUS_CLINICAL	TSL	APPRIS	CCDS	ENSP	SWISSPROT	TREMBL	UNIPARC	UNIPROT_ISOFORM	GENE_PHENO	DOMAINS
PSA_202307_695	Chromosome	5064794	C	A	missense_variant	MODERATE	ampD	ENSB:kNoLAATNzKnn4Hp	Transcript	ENSB:kNoLAATNzKnn4Hp	protein_coding	1/1	.	.	.	547	547	183	D/Y	Gat/Tat	.	.	-1	.	SNV	Ensembl_Bacteria	.	YES	.	.	.	.	.	ENSB:kNoLAATNzKnn4Hp	.	.	UPI00000D421E	.	.	Gene3D:3.40.80.10&PANTHER:PTHR30417
	Chromosome	5064898	C	G	missense_variant	MODERATE	ampD	ENSB:kNoLAATNzKnn4Hp	Transcript	ENSB:kNoLAATNzKnn4Hp	protein_coding	1/1	.	.	.	443	443	148	G/A	gGg/gCg	.	.	-1	.	SNV	Ensembl_Bacteria	.	YES	.	.	.	.	.	ENSB:kNoLAATNzKnn4Hp	.	.	UPI00000D421E	.	.	Gene3D:3.40.80.10&Pfam:PF01510&PANTHER:PTHR30417&SMART:SM00644&Superfamily:SSF55846&CDD:cd06583
	Chromosome	5065309	C	A	missense_variant	MODERATE	ampD	ENSB:kNoLAATNzKnn4Hp	Transcript	ENSB:kNoLAATNzKnn4Hp	protein_coding	1/1	.	.	.	32	32	11	R/L	cGt/cTt	.	.	-1	.	SNV	Ensembl_Bacteria	.	YES	.	.	.	.	.	ENSB:kNoLAATNzKnn4Hp	.	.	UPI00000D421E	.	.	Gene3D:3.40.80.10&Superfamily:SSF55846
	Chromosome	4593478	C	T	missense_variant	MODERATE	ampR	ENSB:ZBZCn42pYLH935j	Transcript	ENSB:ZBZCn42pYLH935j	protein_coding	1/1	.	.	.	403	403	135	D/N	Gac/Aac	.	.	-1	.	SNV	Ensembl_Bacteria	.	YES	.	.	.	.	.	ENSB:ZBZCn42pYLH935j	.	.	UPI0000125A26	.	.	PANTHER:PTHR30537&CDD:cd08484&Superfamily:SSF53850&Gene3D:3.40.190.10&Pfam:PF03466
PSA_202309_721	Chromosome	471373	A	T	missense_variant	MODERATE	mexR	ENSB:iUPUDQ-1ztjLXfj	Transcript	ENSB:iUPUDQ-1ztjLXfj	protein_coding	1/1	.	.	.	377	377	126	V/E	gTg/gAg	.	.	-1	.	SNV	Ensembl_Bacteria	.	YES	.	.	.	.	.	ENSB:iUPUDQ-1ztjLXfj	.	.	UPI000012F023	.	.	Gene3D:1.10.10.10&Prints:PR00598&PROSITE_profiles:PS50995&PANTHER:PTHR35790&SMART:SM00347&Superfamily:SSF46785
	Chromosome	5065055	C	T	missense_variant	MODERATE	ampD	ENSB:kNoLAATNzKnn4Hp	Transcript	ENSB:kNoLAATNzKnn4Hp	protein_coding	1/1	.	.	.	286	286	96	A/T	Gcc/Acc	.	.	-1	.	SNV	Ensembl_Bacteria	.	YES	.	.	.	.	.	ENSB:kNoLAATNzKnn4Hp	.	.	UPI00000D421E	.	.	Gene3D:3.40.80.10&Pfam:PF01510&PANTHER:PTHR30417&SMART:SM00644&Superfamily:SSF55846&CDD:cd06583
	Chromosome	5065137	C	A	missense_variant	MODERATE	ampD	ENSB:kNoLAATNzKnn4Hp	Transcript	ENSB:kNoLAATNzKnn4Hp	protein_coding	1/1	.	.	.	204	204	68	E/D	gaG/gaT	.	.	-1	.	SNV	Ensembl_Bacteria	.	YES	.	.	.	.	.	ENSB:kNoLAATNzKnn4Hp	.	.	UPI00000D421E	.	.	Gene3D:3.40.80.10&Pfam:PF01510&PANTHER:PTHR30417&SMART:SM00644&Superfamily:SSF55846&CDD:cd06583
	Chromosome	4593018	A	C	missense_variant	MODERATE	ampR	ENSB:ZBZCn42pYLH935j	Transcript	ENSB:ZBZCn42pYLH935j	protein_coding	1/1	.	.	.	863	863	288	M/R	aTg/aGg	.	.	-1	.	SNV	Ensembl_Bacteria	.	YES	.	.	.	.	.	ENSB:ZBZCn42pYLH935j	.	.	UPI0000125A26	.	.	PANTHER:PTHR30537&Superfamily:SSF53850&Pfam:PF03466
	Chromosome	4593033	CCCCG	TCCCT	missense_variant	MODERATE	ampR	ENSB:ZBZCn42pYLH935j	Transcript	ENSB:ZBZCn42pYLH935j	protein_coding	1/1	.	.	.	844-848	844-848	282-283	RG/RE	CGGGGg/AGGGAg	.	.	-1	.	substitution	Ensembl_Bacteria	.	YES	.	.	.	.	.	ENSB:ZBZCn42pYLH935j	.	.	UPI0000125A26	.	.	PANTHER:PTHR30537&CDD:cd08484&Superfamily:SSF53850&Gene3D:3.40.190.10&Pfam:PF03466
	Chromosome	4593345	C	G	missense_variant	MODERATE	ampR	ENSB:ZBZCn42pYLH935j	Transcript	ENSB:ZBZCn42pYLH935j	protein_coding	1/1	.	.	.	536	536	179	S/T	aGt/aCt	.	.	-1	.	SNV	Ensembl_Bacteria	.	YES	.	.	.	.	.	ENSB:ZBZCn42pYLH935j	.	.	UPI0000125A26	.	.	PANTHER:PTHR30537&CDD:cd08484&Superfamily:SSF53850&Gene3D:3.40.190.10&Gene3D:3.40.190.10&Pfam:PF03466
	Chromosome	4593540	T	G	missense_variant	MODERATE	ampR	ENSB:ZBZCn42pYLH935j	Transcript	ENSB:ZBZCn42pYLH935j	protein_coding	1/1	.	.	.	341	341	114	E/A	gAg/gCg	.	.	-1	.	SNV	Ensembl_Bacteria	.	YES	.	.	.	.	.	ENSB:ZBZCn42pYLH935j	.	.	UPI0000125A26	.	.	PANTHER:PTHR30537&CDD:cd08484&Superfamily:SSF53850&Gene3D:3.40.190.10&Pfam:PF03466
ECOL_202405_254	Chromosome	4377845	T	G	missense_variant	MODERATE	ampC	b4150	Transcript	AAC77110	protein_coding	1/1	.	.	.	1100	1100	367	D/A	gAc/gCc	.	.	-1	.	SNV	ENA_GENE	.	YES	.	.	.	.	.	AAC77110	P00811	.	UPI00001259D7	.	.	AFDB-ENSP_mappings:AF-A0A1X3J8J8-F1&Gene3D:G3DSA:3.40.710.10&Pfam:PF00144&Superfamily:SSF56601
	Chromosome	4378006	GGGGC	AGGGT	missense_variant	MODERATE	ampC	b4150	Transcript	AAC77110	protein_coding	1/1	.	.	.	935-939	935-939	312-313	RP/HP	cGCCCC/cACCCT	.	.	-1	.	substitution	ENA_GENE	.	YES	.	.	.	.	.	AAC77110	P00811	.	UPI00001259D7	.	.	AFDB-ENSP_mappings:AF-A0A1X3J8J8-F1&Gene3D:G3DSA:3.40.710.10&Pfam:PF00144&Superfamily:SSF56601
	Chromosome	4378034	T	C	missense_variant	MODERATE	ampC	b4150	Transcript	AAC77110	protein_coding	1/1	.	.	.	911	911	304	D/G	gAc/gGc	.	.	-1	.	SNV	ENA_GENE	.	YES	.	.	.	.	.	AAC77110	P00811	.	UPI00001259D7	.	.	AFDB-ENSP_mappings:AF-A0A1X3J8J8-F1&Gene3D:G3DSA:3.40.710.10&Pfam:PF00144&Superfamily:SSF56601
	Chromosome	4378162	CTCA	GTCG	missense_variant	MODERATE	ampC	b4150	Transcript	AAC77110	protein_coding	1/1	.	.	.	780-783	780-783	260-261	NE/ND	aaTGAG/aaCGAC	.	.	-1	.	substitution	ENA_GENE	.	YES	.	.	.	.	.	AAC77110	P00811	.	UPI00001259D7	.	.	AFDB-ENSP_mappings:AF-A0A1X3J8J8-F1&Gene3D:G3DSA:3.40.710.10&Pfam:PF00144&Superfamily:SSF56601
	Chromosome	4378175	A	C	missense_variant	MODERATE	ampC	b4150	Transcript	AAC77110	protein_coding	1/1	.	.	.	770	770	257	L/R	cTt/cGt	.	.	-1	.	SNV	ENA_GENE	.	YES	.	.	.	.	.	AAC77110	P00811	.	UPI00001259D7	.	.	AFDB-ENSP_mappings:AF-A0A1X3J8J8-F1&Gene3D:G3DSA:3.40.710.10&Pfam:PF00144&Superfamily:SSF56601
	Chromosome	4378180	TTTTAA	ATTCAT	missense_variant	MODERATE	ampC	b4150	Transcript	AAC77110	protein_coding	1/1	.	.	.	760-765	760-765	254-255	LK/MN	TTAAAA/ATGAAT	.	.	-1	.	substitution	ENA_GENE	.	YES	.	.	.	.	.	AAC77110	P00811	.	UPI00001259D7	.	.	AFDB-ENSP_mappings:AF-A0A1X3J8J8-F1&Gene3D:G3DSA:3.40.710.10&Pfam:PF00144&Superfamily:SSF56601
	Chromosome	4378193	TGC	CGT	missense_variant	MODERATE	ampC	b4150	Transcript	AAC77110	protein_coding	1/1	.	.	.	750-752	750-752	250-251	VQ/VR	gtGCAa/gtACGa	.	.	-1	.	substitution	ENA_GENE	.	YES	.	.	.	.	.	AAC77110	P00811	.	UPI00001259D7	.	.	AFDB-ENSP_mappings:AF-A0A1X3J8J8-F1&Gene3D:G3DSA:3.40.710.10&Pfam:PF00144&Superfamily:SSF56601
	Chromosome	4378317	CGGGC	GGGGA	missense_variant	MODERATE	ampC	b4150	Transcript	AAC77110	protein_coding	1/1	.	.	.	624-628	624-628	208-210	PPA/PPP	ccGCCCGca/ccTCCCCca	.	.	-1	.	substitution	ENA_GENE	.	YES	.	.	.	.	.	AAC77110	P00811	.	UPI00001259D7	.	.	AFDB-ENSP_mappings:AF-A0A1X3J8J8-F1&Gene3D:G3DSA:3.40.710.10&Pfam:PF00144&Superfamily:SSF56601
	Chromosome	4378476	C	T	missense_variant	MODERATE	ampC	b4150	Transcript	AAC77110	protein_coding	1/1	.	.	.	469	469	157	A/T	Gca/Aca	.	.	-1	.	SNV	ENA_GENE	.	YES	.	.	.	.	.	AAC77110	P00811	.	UPI00001259D7	.	.	AFDB-ENSP_mappings:AF-A0A1X3J8J8-F1&Gene3D:G3DSA:3.40.710.10&Pfam:PF00144&Superfamily:SSF56601
	Chromosome	2311823	GCCACGAC	TTACGACCAGCGATGGT	protein_altering_variant	MODERATE	ompC	b2215	Transcript	AAC75275	protein_coding	1/1	.	.	.	922-926	922-926	308-309	RG/TIAGRN	CGTGGc/ACCATCGCTGGTCGTAAc	.	.	-1	.	indel	ENA_GENE	.	YES	.	.	.	.	.	AAC75275	P06996	.	UPI0000032AA8	.	.	AFDB-ENSP_mappings:AF-E3PDR7-F1&Gene3D:G3DSA:2.40.160.10&Pfam:PF00267
	Chromosome	2311859	AGCCAGG	TGCTACA	missense_variant	MODERATE	ompC	b2215	Transcript	AAC75275	protein_coding	1/1	.	.	.	885-891	885-891	295-297	SLA/SVA	tcCCTGGCT/tcTGTAGCA	.	.	-1	.	substitution	ENA_GENE	.	YES	.	.	.	.	.	AAC75275	P06996	.	UPI0000032AA8	.	.	AFDB-ENSP_mappings:AF-E3PDR7-F1&Gene3D:G3DSA:2.40.160.10&Pfam:PF00267
	Chromosome	2312096	GATCGCAC	AACTGCAG	missense_variant	MODERATE	ompC	b2215	Transcript	AAC75275	protein_coding	1/1	.	.	.	647-654	647-654	216-218	GAI/AAV	gGTGCGATC/gCTGCAGTT	.	.	-1	.	substitution	ENA_GENE	.	YES	.	.	.	.	.	AAC75275	P06996	.	UPI0000032AA8	.	.	AFDB-ENSP_mappings:AF-E3PDR7-F1&Gene3D:G3DSA:2.40.160.10&Pfam:PF00267
	Chromosome	2312189	AGTTACGCCACTAGTAAAGC	GGTCAT	protein_altering_variant	MODERATE	ompC	b2215	Transcript	AAC75275	protein_coding	1/1	.	.	.	544-561	544-561	182-187	FTSGVT/MT	TTTACTAGTGGCGTAACT/ATGACC	.	.	-1	.	indel	ENA_GENE	.	YES	.	.	.	.	.	AAC75275	P06996	.	UPI0000032AA8	.	.	AFDB-ENSP_mappings:AF-E3PDR7-F1&Gene3D:G3DSA:2.40.160.10&Pfam:PF00267
	Chromosome	2312213	ACCAGATGGGTTG	GCCGCTTACGCTA	missense_variant	MODERATE	ompC	b2215	Transcript	AAC75275	protein_coding	1/1	.	.	.	525-537	525-537	175-179	GNPSG/GSVSG	ggCAACCCATCTGGT/ggTAGCGTAAGCGGC	.	.	-1	.	substitution	ENA_GENE	.	YES	.	.	.	.	.	AAC75275	P06996	.	UPI0000032AA8	.	.	AFDB-ENSP_mappings:AF-E3PDR7-F1&Gene3D:G3DSA:2.40.160.10&Pfam:PF00267
	Chromosome	1619426	G	A	missense_variant	MODERATE	marR	b1530	Transcript	AAC74603	protein_coding	1/1	.	.	.	307	307	103	G/S	Ggc/Agc	.	.	1	.	SNV	ENA_GENE	.	YES	.	.	.	.	.	AAC74603	P27245	.	UPI000012EBCD	.	.	AFDB-ENSP_mappings:AF-A0A0E1SX27-F1&Gene3D:G3DSA:1.10.10.10&Prints:PR00598&PROSITE_patterns:PS01117&PROSITE_profiles:PS50995&SMART:SM00347&Superfamily:SSF46785
	Chromosome	1619528	T	C	missense_variant	MODERATE	marR	b1530	Transcript	AAC74603	protein_coding	1/1	.	.	.	409	409	137	Y/H	Tat/Cat	.	.	1	.	SNV	ENA_GENE	.	YES	.	.	.	.	.	AAC74603	P27245	.	UPI000012EBCD	.	.	AFDB-ENSP_mappings:AF-A0A0E1SX27-F1&Gene3D:G3DSA:1.10.10.10&Prints:PR00598&PROSITE_profiles:PS50995&Superfamily:SSF46785
